# Supplementary material for: Listeria monocytogenes Strains Persisting in a Meat Processing Plant in Central Italy: Use of Whole Genome Sequencing and In Vitro Adhesion and Invasion Assays to Decipher Their Virulence Potential
Source: Microorganisms. 2023 Jun 26;11(7):1659. doi: 10.3390/microorganisms11071659 (PMC10383671; doi:10.3390/microorganisms11071659)
Supplement: Supplementary file 1 [file microorganisms-11-01659-s001.zip]

Archive with 1 entries (1 files):
- microorganisms-2407527-supplementary.xlsx
