# Supplementary material for: Listeria monocytogenes Strains Persisting in a Meat Processing Plant in Central Italy: Use of Whole Genome Sequencing and In Vitro Adhesion and Invasion Assays to Decipher Their Virulence Potential
Source: Microorganisms. 2023 Jun 26;11(7):1659. doi: 10.3390/microorganisms11071659 (PMC10383671; doi:10.3390/microorganisms11071659)
Supplement: Supplementary file 1 [file microorganisms-11-01659-s001.zip › microorganisms-2407527-supplementary.xlsx]

## Sheet: Table_S1
Strain ID	Sequence ID	BioProject	Accession number	ST	CC	Cluster (Cl)	Sampling Area	Surface
Lm_2529	2021.TE.305806.1.31	PRJNA961709	JARYTP000000000	ST1	CC1	Cl_CC1	Washing area	Floor grid
Lm_2604	2021.TE.313444.1.14	PRJNA961709	JARYTS000000000	ST1	CC1	Cl_CC1	Cutting-processing room	Cold room– drain channel
Lm_2527	2021.TE.313587.1.31	PRJNA961709	JARYTT000000000	ST9	CC9	Cl_CC9	Cutting-processing room	Drain channel
Lm_2603	2021.TE.313444.1.17	PRJNA961709	JARYTR000000000	ST9	CC9	Cl_CC9	Cutting-processing room	Teflon table - legs and feet
Lm_2516	2021.TE.300924.1.20	PRJNA961709	JARYTQ000000000	ST9	CC9	Cl_CC9	Cutting-processing room	Sausage table - legs and feet
2021.TE.312882.1.40	2021.TE.312882.1.40	PRJNA961709	JARYTO000000000	ST9	CC9	Cl_CC9	Washing area	Shoes cleaning machine - brushes and external part
Lm_2513	2021.TE.300924.1.5	PRJNA821663	JALILG000000000	ST2801	CC218	Cl_CC218_A	Cutting-processing room	Cold room - wall floor connection
Lm_2525	2021.TE.305806.1.13	PRJNA821663	JALILA000000000	ST2801	CC218	Cl_CC218_B	Cutting-processing room	Water puller
Lm_2568	2021.TE.313587.1.3	PRJNA821663	JALIIP000000000	ST2801	CC218	Cl_CC218_C	Cutting-processing room	Sausage table - legs and feet

## Sheet: Table_S2
Clonal Complex	Locus	actA	agrA	agrC	ami	aut	aut_IVb	bsh	cheA	cheY	comK	cwhA	dltA	fbpA	fur	gltA	gltB	gtcA	hly	hpt	inlA	inlB	inlC	inlC2	inlD	inlE	inlF	inlG	inlH	inlJ	inlK	inlL	inlP1	inlP3	inlP4	inlPq	lap	lapB	lgt	LIPI2_inlB1	LIPI2_inlB2	LIPI2_inlE	LIPI2_inlF	LIPI2_inlG	LIPI2_inlH	LIPI2_inlII	LIPI2_inlJ	LIPI2_inlK	LIPI2_inlL
CC1	2021.TE.305806.1.31/Lm_2529	56	6	4	X	X	1	3	4	5	1	6	8	4	2	1	1	3	6	7	3	4	6	2	3	5	6	X	4	new#1	5	X	X	X	X	X	7	46	6	X	X	X	X	X	X	X	X	X	X
CC1	2021.TE.313444.1.14/Lm_2604	56	6	4	X	X	1	3	4	5	1	6	8	4	2	1	1	3	6	7	3	4	6	2	3	5	6	X	4	new#1	5	X	X	X	X	X	7	46	6	X	X	X	X	X	X	X	X	X	X
CC218	2021.TE.300924.1.5/Lm_2513	26	6	4	X	X	1	30	36	3	13	43	10	38	4	1	1	3	10	40	4	43	26	14	new#2	35	30	X	18	170	41	X	X	X	X	X	41	40	20	X	X	X	X	X	X	X	X	X	X
CC218	2021.TE.305806.1.13/Lm_2525	26	6	4	X	X	1	30	36	3	13	43	10	38	4	1	1	3	10	40	4	43	26	14	new#2	35	30	X	18	170	41	X	X	X	X	X	41	40	20	X	X	X	X	X	X	X	X	X	X
CC218	2021.TE.313587.1.3/Lm_2568	26	new#1	4	X	X	1	30	36	3	13	43	10	38	4	1	1	3	10	40	4	43	26	14	new#2	35	30	X	18	170	41	X	X	X	X	X	41	40	20	X	X	X	X	X	X	X	X	X	X
CC9	2021.TE.300924.1.20/Lm_2516	1	1	1	1	1	X	1	1	1	new#1	1	2	1	1	X	X	1	1	1	44	1	1	3	new#1	8	1	1	1	1	1	3	X	X	X	X	1	1	1	X	X	X	X	X	X	new#1	X	X	X
CC9	2021.TE.313444.1.17/Lm_2603	1	1	1	1	1	X	1	1	1	new#1	1	2	1	1	X	X	1	1	1	44	1	1	3	new#1	8	1	1	1	1	1	3	X	X	X	X	1	1	1	X	X	X	X	X	X	new#1	X	X	X
CC9	2021.TE.313587.1.31/Lm_2527	1	1	1	1	1	X	1	1	1	new#1	1	2	1	1	X	X	1	1	1	44	1	1	3	new#1	8	1	1	1	1	1	3	X	X	X	X	1	1	1	X	X	X	X	X	X	new#1	X	X	X
CC9	Lm_2021.TE.312882.1.40	1	1	1	1	1	X	1	1	1	new#1	1	2	1	1	X	X	1	1	1	44	1	1	3	new#1	8	1	1	1	1	1	3	X	X	X	X	1	1	1	X	X	X	X	X	X	new#1	X	X	X
[truncated: 45 more columns]

## Sheet: Table_S3
Clonal Complex	Locus	ami	aut	aut_IVb	gltA	gltB	inlA_PMSC	inlG	inlL	LIPI2_inlII	LIPI3_llsA	LIPI3_llsB	LIPI3_llsD	LIPI3_llsG	LIPI3_llsH	LIPI3_llsP	LIPI3_llsX	LIPI3_llsY	tagB
CC1	2021.TE.305806.1.31/Lm_2529	X	X	1	1	1	3	X	X	X	1	1	1	1	1	4	1	1	X
CC1	2021.TE.313444.1.14/Lm_2604	X	X	1	1	1	3	X	X	X	1	1	1	1	1	4	1	1	X
CC218	2021.TE.300924.1.5/Lm_2513	X	X	1	1	1	4	X	X	X	2	2	1	1	7	2	1	4	X
CC218	2021.TE.305806.1.13/Lm_2525	X	X	1	1	1	4	X	X	X	2	2	1	1	7	2	1	4	X
CC218	2021.TE.313587.1.3/Lm_2568	X	X	1	1	1	4	X	X	X	2	2	1	1	7	2	1	4	X
CC9	2021.TE.300924.1.20/Lm_2516	1	1	X	X	X	44	1	3	new#1	X	X	X	X	X	X	X	X	1
CC9	Lm_2021.TE.312882.1.40	1	1	X	X	X	44	1	3	new#1	X	X	X	X	X	X	X	X	1
CC9	2021.TE.313444.1.17/Lm_2603	1	1	X	X	X	44	1	3	new#1	X	X	X	X	X	X	X	X	1
CC9	2021.TE.313587.1.31/Lm_2527	1	1	X	X	X	44	1	3	new#1	X	X	X	X	X	X	X	X	1
